# Supplementary material for: Cellular and Gene Expression Response to the Combination of Genistein and Kaempferol in the Treatment of Mucopolysaccharidosis Type I
Source: Int J Mol Sci. 2022 Jan 19;23(3):1058. doi: 10.3390/ijms23031058 (PMC8834790; doi:10.3390/ijms23031058)
Supplement: Supplementary file 1 [file ijms-23-01058-s001.zip]

Archive with 1 entries (1 files):
- ijms-1534679-supplementary.pdf
